# Supplementary material for: Data on cell spread area and directional contraction in human umbilical vein endothelial cells on fibronectin and on collagen type I-coated micro-posts
Source: Data Brief. 2016 Jan 29;6:803–10. doi: 10.1016/j.dib.2016.01.033 (PMC4749947; doi:10.1016/j.dib.2016.01.033)
Supplement: Supplementary file 1 — Supplementary material [file mmc1.zip]

Archive with 6 entries (6 files):
- CF coi_disclosure.pdf
- HFT coi_disclosure.pdf
- HJJ coi_disclosure.pdf
- SMT coi_disclosure.pdf
- SYT coi_disclosure.pdf
- WKW coi_disclosure.pdf
